# Supplementary material for: Analysis of the aspartic protease gene family in Nicotiana benthamiana and its application in recombinant protein expression
Source: Front Plant Sci. 2026 Mar 16;17:1778448. doi: 10.3389/fpls.2026.1778448 (PMC13033640; doi:10.3389/fpls.2026.1778448)
Supplement: Supplementary file 2 [file DataSheet1.xlsx]

## Sheet: Sheet1
Primers Used In This Study
Primers Name	Primers Sequence(5'-3')
NbAP7-qRTF	CCTCCCCAACTTCCAACCTC
NbAP7-qRTR	AGTCGACGTGATGCAACTGT
NbAP36-qRTF	TGTTTAGTGAGTCGGGGCAC
NbAP36-qRTR	CCGATTCCAAGACCCGTCAA
NbAP46-qRTF	ATGCTGGTCGAACGGAAAC
NbAP46-qRTR	AGTCTTGTTGTGGTGTGCCA
NbAP47-qRTF	GGCCATGTTTACAGCAGCAG
NbAP47-qRTR	ACCCAAGTTGGTTCGCTACC
NbAP53-qRTF	GAAGCACAAAGATTACTGCTC
NbAP53-qRTR	GTGATAAAGTTTCAACTTGTT
NbAP79-qRTF	GTGTGGGACGAATCCTGGTT
NbAP79-qRTR	AAACGGGTTATGACCGTCCC
NbActinqRTF	CCCTAGTATTGTTGGCCGGCC
NbActinqRTR	GTTGCTGACAATTCCATGCTC
