# Supplementary material for: Analysis of the aspartic protease gene family in Nicotiana benthamiana and its application in recombinant protein expression
Source: Front Plant Sci. 2026 Mar 16;17:1778448. doi: 10.3389/fpls.2026.1778448 (PMC13033640; doi:10.3389/fpls.2026.1778448)
Supplement: Supplementary file 3 [file DataSheet2.xlsx]

## Sheet: Sheet1
Sequence Name	Sequences(5'-3')
NbAP46-VIGS	ATCTTTGCCATCTCAAAGTGGTTCATTAATGCAAATGTTTAGCTATTTTATCCCATTGACAAATAGCCTTGTTGGAAATATGTATTTTTGGACGGAAACGCTAGAAATATTGTACACTTGTTCATTCCAATTTACACCACTGGTAAAAGGCCCCGAACCAGTATACTATTATCTTGACCTAGTTGGAATAAGTGTAGCTGGAAATAAATTGAACGTCTCATCGACAACGTTCACTAATGAAGGAACAATTATAGACAGTGGAACGGTAATAAGTCGATTGCCACAGGTGGTTTACTCTGC
NbAP47-VIGS	ATGGCTTGGATCATTAAACATATTGTAACAATATGTATTTTTTTGGGGTATTACCAAACAATGCGTATTGATGGAGAAACAATCAGAGCACAACCTCACTATAAGGTGGTTAATGTCAGCTCTTTGGAGTCAAAACCCTACTGCCAGAGGTCAATCTCAGGTCCAAAAATCGGATCGCAGAAATTGGATATCGTATCTAGATTTGGACCTTGCTCTCCAAAAGCTAATAGAACGAAAACTCCATCAGCGAACGAACTTGTAAATTGGGATCAAGCTAGAGTTCGTTCAATTAATAAAAGA
NbAP79-VIGS	TGCCCCCGAGCAACTTGGTTTTGACCCGAACACCGGTGCAGGAACCATAATCGACTCGGGGACGGTCATAACCCGTTTCGTCCCGCCGGCTTACAACGCAATCCGGGATGAATTTAGGAAACAAGTGAAAGGGCCATTTAGCTCGTTGGGTGCATTTGACACATGTTTTGCATCACCAAATGAAGCAGGGGCACCATCCATCACATTGCACTTTGAGGGAATGGATTTAAAGCTGCCAATGGAGAACACTTTGATACACAGCAGTGCTACCCCCTTGGCATGTTTGGCAATGGCAGCAGC
